# Supplementary material for: The Pretreatment Glucose-to-Lymphocyte Ratio as an Independent Prognostic Biomarker in Ovarian Cancer
Source: J Clin Med. 2026 Mar 5;15(5):1999. doi: 10.3390/jcm15051999 (PMC12985648; doi:10.3390/jcm15051999)
Supplement: Supplementary file 1 [file jcm-15-01999-s001.zip]

Archive with 1 entries (1 files):
- jcm-4149355-supplementary.pdf
